# Supplementary material for: Synergistic effect of tumor chemo-immunotherapy induced by leukocyte-hitchhiking thermal-sensitive micelles
Source: Nat Commun. 2021 Aug 6;12:4755. doi: 10.1038/s41467-021-24902-2 (PMC8346467; doi:10.1038/s41467-021-24902-2)
Supplement: Supplementary file 4 — Source Data [file 41467_2021_24902_MOESM4_ESM.xlsx]

## Sheet: Fig.2
	Fig. 2c	Temperature (℃)	Transmittance (%)
		5	1.38	1.39	1.41
		10	4.13	4.21	4.25
		15	10.66	10.71	10.75
		20	21.36	21.37	21.4
		25	39.45	39.37	39.23
		30	49.53	49.5	49.34
		37	79.04	78.86	78.67
		43	92.62	92.62	92.57
		50	93.82	93.77	93.79
		55	94.02	94.09	94.07
		60	93.92	93.85	93.89
	Fig. 2d	LogC (μg/mL)	I1/I3
		0.30103	1.75944
		0.69897	1.7084
		1	1.736
		1.30103	1.77066
		1.69897	1.66057
		1.87506	1.55187
		2.30103	1.37532
		2.69897	1.14995
		3	0.970913
	Fig. 2f		DSM	ES-DSM
		size (nm)	172	232
			155	242
			165	269
		ζ (mV)	3.9	-1.3
			3.9	-1.1
			4	-1.1
	Fig. 2h		Size (nm)
		Temperature (℃)	Blank Micelles			DSM			ES-DSM
		5	48.58	57.83	47.48	244	200	223	294	249	272
		15	54.43	67.44	61.87	225	192	160	287	258	208
		25	58.75	72.28	75.74	172	155	165	232	242	269
		37	65.86	77.21	88.12	130	146	145	185	191	178
		43	7.74	8.52	9.32	1350	1300	826	1456	1293	1085
		50	6.56	8.35	7.43	1430	1370	849	1395	1502	981
	Fig. 2i, j		37℃					43℃
			Free Drug		ES-DSM			Free Drug		ES-DSM
		Time (h)	SCH	DOX	SCH	DOX		SCH	DOX	SCH	DOX
		0	0	0	0	0		0	0	0	0
		1	17.7039	18.5948	8.6901	14.2472		20.5444	19.1332	14.5462	13.1629
		2	26.3024	24.0494	12.9943	21.9534		30.1133	31.955	21.006	26.5864
		4	39.5107	49.5685	19.4932	29.4053		39.5295	48.4387	30.8774	37.912
		8	59.8313	65.4751	26.5156	36.796		61.2902	62.1996	46.1042	53.1042
		12	66.4887	73.6119	32.7937	44.1709		69.827	73.9029	61.3082	65.6844
		24	76.8459	82.0383	39.488	51.6303		78.4662	86.1553	71.0407	74.5879
		48	77.309	83.6383	43.2987	56.303		78.8162	89.5753	73.2907	77.7879
	Fig. 2k		Positive leukocytes (%)
			2h			4h			8h
		DSM	9.78	8.67	9.32	2.73	8.9	6.76	7.25	6.85	7.13
		ES-DSM	17.8	21.9	18.35	21.5	23.3	22.8	33.7	23.8	28.6

## Sheet: Fig. 3
	Fig. 3c, d	Concentration (μM)	0	3.68	7.36	11.04	14.72	18.4	22.08	29.44	36.8	46
		DS(-)	3.3214	2.7076	1.6323	1.2848	1.2807	0.9404	0.8246	0.94	0.6623	0.6021
			3.1955	2.5203	2.0198	1.0709	1.0223	0.933	0.8421	0.9657	0.5913	0.5535
			3.1671	2.0106	1.5371	1.7554	0.9395	0.9367	0.8544	0.3415	0.7104	0.7851
		DS(+)	3.2681	2.7148	1.3307	1.2687	0.925	0.9264	1.0346	0.6369	0.5466	0.5329
			3.6819	2.631	2.392	1.335	1.0333	0.9149	0.7723	0.5884	0.6352	0.7896
			2.7427	1.9211	1.7381	1.2861	1.0884	0.9739	0.8592	0.854	0.7854	0.5303
		DSM(-)	3.0404	2.3806	2.983	2.805	1.413	1.7817	1.6871	1.845	1.9734	1.533
			2.9249	2.7532	2.1456	2.1989	3.3791	1.6497	1.7684	1.592	1.558	1.5355
			3.7683	3.478	2.7145	1.8142	1.7082	1.8847	1.8347	1.0338	1.5933	1.5343
		DSM(+)	3.0088	2.4931	1.8849	1.8327	1.0588	1.0863	0.8075	0.6541	0.4806	1.0167
			3.0441	2.4577	1.9516	1.7634	1.5819	0.9609	1.5751	1.3939	0.9011	0.5044
			3.1079	2.4719	2.138	2.033	1.8784	1.0319	0.8939	0.4367	1.1693	0.9237
		ES-DSM(-)	3.2553	2.6878	2.3576	2.7754	1.7358	1.8523	1.5627	1.707	1.8006	1.6823
			3.4143	2.8903	3.0364	2.3482	1.8478	1.7609	1.7355	1.5862	1.4493	1.3071
			3.1366	2.9901	2.6378	2.1605	2.6304	1.8858	1.6486	1.4613	1.3033	1.0924
		ES-DSM(+)	2.7446	1.8101	1.7592	1.7883	1.0504	1.0187	1.5347	0.8431	0.6785	0.826
			3.5371	2.4598	2.0005	1.7934	1.314	0.9679	0.6025	0.6776	0.8295	0.3009
			2.7588	2.6366	2.3209	1.8936	1.7728	1.2247	0.7862	1.0622	0.7528	1.0902
	Fig. 3f		Early Apoptosis			Late Apoptosis
		PBS (-)	4.22	4.25	4.21	3.45	2.42	2.63
		PBS (+)	3.44	4.85	4.46	2.89	2.78	2.81
		DS (-)	28.33	32.24	31.34	22.26	30.3	27.78
		DS (+)	38.52	25.52	34.12	28.14	33.61	29.42
		DSM (-)	18.14	19.37	18.89	17.47	19.02	18.56
		DSM (+)	35.58	37.52	35.95	23.88	37.74	27.81
		ES-DSM (-)	15.8	23.02	21.6	6.83	17.13	14.98
		ES-DSM (+)	31.39	23.39	28.95	34.35	23.11	30.83
	Fig. 3i		Hyperthermia (-)			Hyperthermia (+)
		Control	0.006859	0.003936	0.005117	0.010582	0.00854	0.00625
		DS	0.125931	0.092585	0.108493	0.103547	0.130355	0.098363
		DSM	0.060633	0.041174	0.059196	0.104037	0.120493	0.114212
		ES-DSM	0.041411	0.044719	0.059781	0.103258	0.118386	0.110425
	Fig. 3j		Hyperthermia(-)			Hyperthermia(+)
		Control	8.14024	3.3119	5.27123	8.24713	6.46083	6.25091
		DS	24.0754	25.9647	25.1949	28.4838	24.0754	24.9151
		DSM	17.1516	11.7401	13.7053	24.7051	22.7244	23.2356
		ES-DSM	16.6287	13.4798	12.7431	28.9037	21.633	19.034
	Fig. 3k		Hyperthermia(-)			Hyperthermia(+)
		Control	1.7177	1.60287	1.56459	1.61722	1.63158	1.69857
		DS	2.04785	2.4067	2.689	2.32536	2.5933	2.5311
		DSM	2	1.9952	1.9474	2.28708	2.4689	2.5933
		ES-DSM	1.8947	1.9187	1.9713	2.56459	2.43062	2.09569

## Sheet: Fig.4
	Fig. 4f		Hyperthermia(-)			Hyperthermia(+)				Fig. 4g		Hyperthermia(-)			Hyperthermia(+)
		PBS	4.01	5.12	4.25	4.06	3.81	4.01			PBS	13.81	13.137	13.628	14.82	15.43	16.19
		DS	44.4	51.91	46.49	47.09	49.98	47.93			DS	59.53	45.14	55.7	54.75	52.19	55.81
		DSM	18.76	19.96	19.06	49.76	41.74	47.28			DSM	30.82	29.13	30.37	52.7	53.31	48.85
		ES-DSM	19.6	17.14	18.85	49.84	49.7	49.81			ES-DSM	31.23	28.33	30.47	51.28	56.49	52.69
	Fig. 4h		Hyperthermia(-)			Hyperthermia(+)				Fig. 4i		Hyperthermia(-)			Hyperthermia(+)
		PBS	0.93447	1.0881	0.973651	1.26968	1.07194	1.16909			PBS	8.53454	10.9068	8.94135	10.2909	10.2022	10.0524
		DS	3.17402	3.07314	2.42749	3.33291	2.78058	2.76545			DS	32.4545	29.6182	36.7454	35.6546	33.8	30.9273
		DSM	1.67823	1.72644	1.72656	3.08531	2.52576	2.81768			DSM	23.936	23.4636	26.0185	34.3549	30.5818	35.4269
		ES-DSM	1.54695	1.88455	1.73622	3.27951	2.58415	2.98124			ES-DSM	22.1909	25.682	26.4726	32.3777	37.0491	36.7186
	Fig. 4j		Hyperthermia(-)			Hyperthermia(+)				Fig. 4k	D	DS	DM	DSM	ES-DM	ES-DSM
		PBS	347.6	405.4	388.2	397.4	388.9	395.1			42.19	53.94	40.16	54.78	41.16	54.03
		DS	177.4	95.4	128.2	209.4	99	88.6			40.44	51.01	40.12	57.07	43.05	54.7
		DSM	249	261	252	148	137	147			41.68	53.12	40	55.41	41.66	56.55
		ES-DSM	290.7	241.1	260.8	164.3	116.2	152.1
	Fig. 4l	D	DS	DM	DSM	ES-DM	ES-DSM			Fig. 4m	D	DS	DM	DSM	ES-DM	ES-DSM
		31.13	53.99	32.01	55.04	33.4	55.69				1.75662	3.09584	1.98883	3.25725	2.04666	2.83102
		31.74	57.95	32.65	48.5	33.33	56.54				2.03657	3.31274	1.76905	2.82346	1.74905	2.73771
		31.29	55.08	34.38	53.19	33.38	55.9				1.9029	2.80832	1.86255	2.49811	1.95334	3.24716
	Fig. 4n	D	DS	DM	DSM	ES-DM	ES-DSM			Fig. 4o	D	DS	DM	DSM	ES-DM	ES-DSM
		11.3273	29.9455	11.0364	30.8545	6.92727	24.1636				440.2	120.6	450.6	163.8	488.6	125.4
		7.61818	23.9818	7.18182	25.6909	12.0182	30.8545				546.2	257.4	497.4	193	433	209.4
		8.70909	29.8	8.85454	20.4182	7.76364	24.2364				419.8	165.4	405.4	170.6	410.6	167.8

## Sheet: Fig.5
	Fig. 5d		Hyperthermia(-)			Hyperthermia(+)					Fig. 5e		Hyperthermia(-)			Hyperthermia(+)
		PBS	24.05	26.22	23.31	24.8	25.59	25.53				PBS	5.8	5.76	5.47	5.9	5.2	6.45
		DS	45.86	44.45	48.36	48.41	48.91	49.36				DS	11.06	11.5	12.33	11.69	12.66	11.02
		DSM	34.09	35.28	36	48.85	48.37	44.74				DSM	7.2	7.31	7.65	12.03	11.16	11.24
		ES-DSM	36.39	32.8	34.34	43.39	47.92	46				ES-DSM	7.92	7.05	7.08	11.23	12.01	13.41
	Fig. 5f		Hyperthermia(-)			Hyperthermia(+)					Fig. 5g		Hyperthermia(-)			Hyperthermia(+)
		PBS	104.5	100.25	112.5	112.5	104.5	103.5				PBS	24.6	18.5143	20.4286	27.8286	17.0286	22.4571
		DS	221.75	251.25	223	227.75	247	228.5				DS	53.3143	58.2857	54.5714	59.5143	55.8857	58.7143
		DSM	177	187.25	160.25	247	237.5	217.5				DSM	33.4857	36.6286	26.4857	51.6571	63	50.7143
		ES-DSM	173.75	157.5	207	251.75	243.5	219.5				ES-DSM	35.1714	28.2286	32	57.8	55.0571	60.5143
	Fig. 5h		Hyperthermia(-)			Hyperthermia(+)					Fig. 5i	D	DS	DM	DSM	ES-DM	ES-DSM
		PBS	17.28	20.4	19.32	16.68	18	22.84				32.34	54	30.37	51.64	31.64	53.4
		DS	53.8	36.32	45.56	38.92	42.84	49.88				31.68	60.07	34.06	57.51	35.92	56.88
		DSM	35.28	26.36	32.12	38.04	46.56	57.72				32.18	55.65	31.43	53.15	32.71	54.41
		ES-DSM	32.12	34.4	38.76	43.2	46.12	51.76
	Fig. 5j	D	DS	DM	DSM	ES-DM	ES-DSM				Fig. 5k	D	DS	DM	DSM	ES-DM	ES-DSM
		8.59	14.34	9.48	15.64	8.74	14.03					126.5	267.5	87	221.25	123.25	297.5
		8.84	14.93	11.19	16.53	9.38	14.05					155.5	298.75	129.25	304.25	162.75	279.25
		8.6	14.56	9.9	15.91	8.91	14.31					115.25	285.75	157.75	288.75	85.5	244.75
	Fig. 5l	D	DS	DM	DSM	ES-DM	ES-DSM				Fig. 5m	D	DS	DM	DSM	ES-DM	ES-DSM
		28.9714	54.6286	26.7143	60.7429	27.7429	53.2571					23.68	65.52	31.36	64.96	28.32	54.12
		25.1143	65.8	24.8571	61.2571	26.2	64.0286					28.88	46.28	22.76	50.32	33.88	57.92
		30.8571	60.6857	30.8571	64.2	26.3429	62.9143					32.88	49.96	26.6	43.16	35.64	47

## Sheet: Fig.6
	Fig. 6d		Day 1						Day 3						Day 5						Day 7						Day 9						Day 11						Day 13						Day 15
		Saline	19.9	19.9	19.6	18.7	20.5	17.8	20	20	20.1	19.1	20.2	18.8	20.3	19.8	18	18.8	20.2	20.3	20.2	20.1	17.6	19	20.9	20.3	20.6	20.9	18	19.4	21.6	21.3	21.2	17.5	18	19	21.8	20.8	19	18.5	20.7	18.6	19.9	18.8	20.8	21.2	17.8	17.6	21.9
		Saline+MW	18.5	19.4	18.2	19.6	18.6	20	18.6	20.1	19	18.7	19.7	20	19	19.6	20.1	18.8	19	19.1	20.3	20	20.2	19.6	19.7	19.5	20.1	18.5	20.7	19	18.9	20	19.6	20.7	20.8	19	19.4	19.3	20.2	19.4	20.5	20.3	19.9	19.9	20.6	20.3	21.2	20	19.4
		DS+MW	17.7	19.7	18.2	19.4	20.2	18.5	17.8	19.8	17.3	20	18.7	19	16.9	17.9	16.7	18.5	17.2	18.7	17.9	18.1	17.3	15.9	16.7	18.3	18.3	17.3	16.8	15.1	16.1	18	18.4	16.6	16.5	16.9	16	17.9	18.5	16.3	17.9	15.1	15.4	18.8	17.5	18.2	15.2	17.8	16.5
		DSM+MW	18.7	20.9	18.8	18.4	18.6	19.9	18.9	20.5	20.1	19.2	18.8	19.1	19.6	20.3	20.3	18.2	19.4	18.7	18.6	19.8	20.3	18.1	18.1	18.6	18	20	18.9	18.1	18.9	18.7	19.2	20.3	19	19.2	20.7	19.9	19.7	21.4	19.8	21.5	19.5	19	19.4	20.6	20.9	19.3	21.1
		ES-DSM	19.2	19.4	19.3	18	18.1	19.4	19	21	19	19	20	18.7	18.8	19.7	18.5	18.6	18.5	18.8	18.5	18.7	18.9	18.9	19	19.8	18.2	19.2	18.3	17.8	17.6	20.1	17.9	20.2	20	18.5	18.5	20.6	19.9	20.5	19.1	18.7	18.6	21.8	19.5	18.5	19.4	19.2	19.2
		ES-DM+MW	19.1	20	19.4	18.5	18	18.1	20	20	18	19.3	18.2	17.7	19.5	18.4	18	20	20.7	18.1	18.9	17.9	19.8	18.6	18	20.2	19	18.1	19.1	19	18	20.6	19.9	18.9	18.2	18.9	21.4	19.1	20.1	19.3	18.8	18.5	19.2	21.4	19.4	19.4	19.3	20	19.8
		ES-DSM+MW	20.6	18	19.5	18.8	20.2	18.5	19.7	19.5	19.7	18.7	19.1	19	20	19	19.3	19	19.4	20.1	19.6	18.4	18.3	19	19.6	18.6	18.9	18.9	18.6	18.3	19.3	19.9	20.6	18	19.5	20	19.9	20.7	21.3	17.7	20.2	17.8	21	20.7	21.4	18	20.8	18	20.7
		ES-DSM+MW+anti CD8	18.5	18.7	19.7	18.3	19.6	18.6	19.4	18.4	19.4	19	18.7	18.5	18	18.1	19.1	19.6	18.9	18.9	18.4	18.7	18.6	19.1	17.6	17.7	19.7	17.8	18.9	19.4	18	17.5	18.1	18.9	20.3	20.3	18.7	19	19.2	19.1	20.5	19.1	19.6	18.7	19.4	20.2	20	19.2	19.3
	Fig. 6e		Day 1						Day 3						Day 5						Day 7						Day 9						Day 11						Day 13						Day 15
		Saline+MW	75.9	66.2	48	76.3	52.6	69.1	92.6	71.5	82.9	90.9	52.2	95.5	156.6	102.7	126.5	150.6	116.2	118.4	204	195.3	115.6	195.3	197.7	123	275.5	255.6	169.1	274.4	235.9	211.4	423.2	246.5	283.4	415.3	382.6	468.5	584.8	343	380.9	510.7	487.8	571.3	679.6	443.7	504	641	603.7
		ES-DM+MW	64.7	54	63.4	66.1	35.3	44.9	69.5	99.6	70.8	105.6	50.4	46.2	98.7	103.3	123.1	136.1	64.5	60.4	112.3	112.5	124	119.9	84.4	94.5	127.1	131.4	132.6	107	115.1	111.4	227.2	284.8	245.5	224.7	181.6	148.3	262.8	347	302.6	260.7	220.2	218.3	336	353.9	337.3	310.7	247.9
		SCH+MW	69.5	45.9	46.4	40.7	60.9	68.3	76.2	63.7	49.6	37	45.5	67.7	126.1	159.6	113.8	25.9	85.1	122.7	138.8	166.4	117.1	44.3	108.5	149.7	154	171.6	173.1	45.6	156.5	217.5	233.9	423.4	277.8	160.6	213.9	249.7	441	472	376.5	285.2	220.4	328.6	504.8	527.4	398.1	351.7	311.6
	Fig. 6f		Saline						Saline+MW						DS+MW						DSM+MW						ES-DSM						ES-DM+MW						ES-DSM+MW						ES-DSM+MW+anti CD8
		Day 1	63.8	57.1	64.5	68	53.2	56.6	49.6	37	38.2	45.6	79.3	27.9	52.7	33.2	37	29	30.5	30.6	28.2	27.2	17.2	40.8	15.6	38.8	50.3	43.7	31.5	31.5	33.2	23.3	25.9	14.3	29.6	43.5	26.6	20.7	18.7	19.4	17.9	36.1	16.9	26.1	27.2	50.8	28.9	29.5	27.6
		Day 3	94.9	112.4	65.8	89.2	55.2	78	84.7	93.3	68.8	59	110.8	80.6	64.7	55.2	56.1	45	57.7	51.6	33.1	46.5	29.4	46.5	22.5	56.3	105.9	54.7	62.2	87.6	47.1	65.7	62.2	19	58.2	81.3	57.6	33.5	21	33.5	10.5	39.7	35.7	33	59.2	72.6	98.3	106.7	79.8
		Day 5	258.1	177.3	193.8	252.1	282.9	168.7	189.5	236.6	224	156.6	275.7	160	107.1	178.3	115	84.5	120.8	135.4	64.4	94.2	84.5	75.2	59.9	77.6	200.4	235.7	235.8	200.7	169.9	107.2	161.9	93.6	161.2	149.9	121.8	68.6	31.5	26	38.8	78.4	42.6	23.5	99.8	99.8	131.2	112.9	171.4
		Day 7	448.1	230.7	494.8	352.8	429.8	286.9	199.8	279.8	280.1	257.3	477.9	321.7	173.1	190.1	120.8	96.3	223.8	186.7	81.9	151.8	144.8	114.9	73.8	107.9	217.6	290.3	266.6	272.2	215.6	151.4	183.6	70.9	213	167.9	154.7	143.2	15.3	36.1	37.9	53.7	32.9	14.7	195.3	240.2	250.5	233.3	194.4
		Day 9	575.2	273.8	458.4	388.1	655.5	445.5	352.5	371.2	345.6	510	531.9	215	187.1	210.4	125.4	121	312.1	194.5	105.3	170.6	188.7	159.3	80.2	110.5	304	358.9	305.9	262.8	215	215	196.7	100.9	247.8	193	166.1	177.3	13.3	50.3	26.7	61.2	29.7	18.3	161.9	200.7	269.6	304	239.8
		Day 11	650.3	527.6	523.5	653	705.9	465.5	421.2	469.6	518.9	311.7	764	326.1	262.4	224.4	163.1	282.3	341.2	233	125.3	202.3	214.5	173.5	118.8	111.6	303.9	516.7	457.9	467.3	409.9	317.7	261.9	204	307.4	236.3	251.9	217.1	18.7	85.7	48.6	82.3	56.1	21.6	377.3	463.4	279.8	351.3	389.2
		Day 13	865.2	667.2	668.5	864.2	1139.8	662.4	578.7	591.1	681.2	413.3	953.3	482.9	430.6	311.1	206.9	562.2	410.5	280.6	147.9	249.3	237.9	191.4	147.2	121.7	314.9	516.6	538.3	372.1	585.8	334.6	298.6	288.8	321.3	264.4	294.6	272	14.2	95.5	47.1	106.9	120.3	16.8	565	437.4	532.5	465.5	454.1
		Day 15	914	927	815.1	1015.7	1418.9	857.8	892.1	622.7	819.3	530.2	1080	520.5	433	315.1	242.5	608.6	551.7	342.9	152.5	250	238.7	227.2	166.6	169.4	327.7	623.6	526.6	423.7	613.6	400	310.4	228.1	410.3	313.6	371.8	325.9	12.9	107.9	60.1	118.1	128.7	22.7	752.8	663.1	651.7	540.7	594.1
		Day 17	956.4	954.9	982.4	1021.2	1502.5	911.2	896.6	775	1008	669.8	1147.1	699.8	561.6	331.8	269.7	632.5	562.2	490.4	171	264	267.6	247.5	182.2	193.4	364.9	701	591.7	558.7	644.3	464.8	363.8	316.5	541.7	386.5	410.3	474.3	32	111.8	90.9	124.3	148.4	40.8	815.4	718.8	882	842.8	804.7
		Day 19	1098.7	1047.1	1013	1098.1	1526.8	991.3	1049.3	837.9	1184.4	800	1161.3	836.5	561.6	331.8	269.7	632.5	562.2	490.4	182.7	271.2	299.9	261.8	264.5	278.5	537.8	779.2	661.5	690	722.1	590	370.6	386.9	644.2	452.8	517.6	548.9	47	127.5	123	129.2	190.3	63.4	891.7	750	984.7	882.8	970
		Day 21	1143.8	1123.6	1095.1	1149.3	1586.3	1056.4	1099.4	921.5	1061.5	885.4	1305.7	1003.5	703.2	467.3	289.7	686.9	874.6	649.8	207.2	294	384.3	299.4	305.4	297.4	540	968	711	702.3	742.8	609.4	380	416.3	736.4	456.9	592.5	630	91.9	147.3	133.1	184	211.4	68.5	1085.9	888.1	1037	944.7	1193.9
		Day 23	1288.7	1182.6	1136.2	1189	1614.5	1070.7	1291.3	979.2	1166.4	917.3	1485.4	1101.2	737.8	536.9	349.4	728.3	883.2	668	248.8	330.4	395.1	350.8	333.4	323.4	605.4	1051.4	827	840.8	935.4	711.3	480	461.7	793.8	609.9	667.5	742.6	94	164.8	139.7	198.5	224.8	97.7	1110.1	980.2	1176.1	1111.3	1253.2
	Fig. 6i	Saline	Saline+MW	DS+MW	DSM+MW	ES-DSM	ES-DM+MW	ES-DSM+MW	ES-DSM+MW+anti CD8
		15	12	8	4	10	9	0	10
		13	16	9	5	9	10	1	12
		16	17	10	4	8	7	3	10
		17	18	7	6	9	6	3	9
[truncated: 25 more columns]

## Sheet: Fig.7
	Fig. 7e	A	B	C	D	E	F	G
		1.56	2.95	14.08	19.22	7.2	13.64	35.25
		2.71	2.61	16.53	18.04	5.35	9.56	25.4
		3.65	4.15	16.51	18.92	6.78	12.56	28.45
	Fig. 7f	A	B	C	D	E	F	G
		2.65	1.87	11.12	35.33	7.05	8.92	68.76
		1.27	2.66	12.16	22.11	6.56	10.14	68.95
		1.52	2.81	11.46	31.86	8.87	9.79	66.29
	Fig. 7g		A			B			C			D			E			F			G
		Serum	50.1318	48.8562	56.415	55.2938	59.4502	56.9146	82.6488	87.8557	78.2478	106.034	118.124	111.09	68.1279	64.2957	67.8085	75.5625	77.7968	71.4785	119.801	123.054	124.008
		Spleen	60.2329	56.3823	62.6501	76.8618	63.788	58.1959	129.999	102.992	120.972	137.397	142.202	133.001	78.4693	89.0706	76.7575	93.048	85.4353	92.624	146.498	151.075	153.849
		Tumor	99.9988	78.3356	95.3563	108.588	100.64	79.6463	149.877	145.931	146.621	194.673	183.032	181.034	116.371	121.297	127.04	153.866	134.504	133.952	217.766	198.314	216.999
	Fig. 7h		A			B			C			D			E			F			G
		Serum	41.0232	43.4089	42.7558	48.4018	40.8568	40.6543	67.5447	66.0984	67.8485	69.9302	75.2661	79.4499	53.3775	57.6124	51.0303	58.4831	51.1759	57.5216	82.8401	88.7162	81.6754
		Spleen	51.9611	55.4238	47.5736	60.6873	60.4443	52.7774	100.269	97.9714	97.8408	126.573	125.786	113.943	63.0847	64.1877	61.015	77.8945	77.7138	67.2754	138.841	132.647	144.512
		Tumor	81.1823	66.0562	71.9673	71.2054	72.155	72.4411	114.851	105.541	117.916	137.13	145.353	130.086	82.4994	90.1479	88.3426	100.305	112.402	109.523	152.295	157.069	165.798
	Fig. 7i		A			B			C			D			E			F			G
		Serum	52.8345	50.7862	51.6139	56.3056	46.6585	50.1536	84.1322	87.2989	81.6505	96.3235	93.4645	93.0458	64.841	65.8345	62.2526	75.2039	74.5157	65.6769	101.251	100.025	101.334
		Spleen	25.3287	22.6156	29.098	28.2181	30.0936	30.8893	65.3344	69.8696	75.6142	98.076	109.413	88.6224	44.5328	38.5129	40.3332	44.9427	47.3602	46.5996	120.864	119.454	124.4
		Tumor	75.4334	73.3752	60.1497	63.4094	63.5091	74.9547	100.275	95.5296	108.238	137.4	145.132	115.998	100.317	81.4399	74.1491	94.7713	98.6879	105.233	145.741	156.08	173.623

## Sheet: Fig. 8
	Fig. 8e		Day 15					Day 17					Day 19					Day 21					Day 23					Day 25					Day 27					Day 29
		Saline+MW	36.9	25.1	26.3	34.4	28.1	65	43.6	84.3	61.8	55.7	81.1	60.6	118.4	97.5	78.7	111.1	119.4	159.9	218.5	137.7	151.3	215.8	278.4	385.5		359.4	235.7	416.3	487.5		600.1	380.5	477.4	525.7		835.44		600	685.6	715.4
		DS+MW	12.2	16.4	15.8	14.9	14.8	35.1	36.8	36.5	38.8	36.9	29.6	76.2	63.8	58.5	70.1	117.2	57.3	151.2	47.6	94.3	78	78.3	172.7	180.8		247.8	146.3	108	295.9		329.6	271.5	151.3	381		405.7	317.8	280.5	500
		DSM+MW	4.5	14.7	6.6	25.9	10.1	21	21.5	14.2	31.8	21.8	30.4	26.1	21.6	38.4	26	52	32.9	23.7	48.7	33.6	86.3	61	37.8	55.2	46.2	65.8	73.3	121.6	76.6	58	89.1	124.6	143.4	90.4	69.9	98.6	164.2	139.6	142	80.5
		ES-DM+MW	46.2	17.9	47.1	25.3	42	70.8	39.2	54.7	33.7	63	103.5	30.3	60.7	57.6	97.7	145.8	39.5	98.8	148.8	153.6	331.3	83.2	134.1	255.7	225.1	429.3	99.7	297.5	343.2	275.2	506.3	106.2	345.1	429.5	545	546.9	376.4	461.7	479.9
		ES-DSM+MW	3.8	5.8	6.5	3.6	6	3.8	6.6	3.2	6.2	2.9	5.3	7.5	5	7.3	8.4	6.1	7	13	7.8	13.5	3.4	10.2	4.7	32.9	12.9	8.75	22.1	5.6	43.6	5.4	12.2	18.9	23.1	90.8	13.5	16.8	46.6	22.6	105	22.7
	Fig. 8f		Day 1					Day 3					Day 5					Day 7					Day 9					Day 11					Day 13					Day 15
		Saline+MW	11.4	14.4	12.4	23.9	11.8	23.1	39.7	17.3	45.5	28.9	31.2	38.7	21.4	42.5	30.2	49.6	34.9	22	60	52.7	58.5	65	37.7	26.7		95.8	66.3	41.5	31.8		101.6	74.1	45.3	54.6		122.5	108.7	64.9	69.5
		DS+MW	11.8	10.1	8.8	7	9.5	14.3	18.3	20.7	18.9	18.42	9.5	21.4	16.4	11.2	14.3	14.1	35.7	24.3	24.5	25.1	23.7	37.9	21.4	27.9		33	27.9	33.4	29.2		47.4	32.8	44	28.1		58.3	37.4	61.3	31.8
		DSM+MW	7.5	11.8	7.9	4.3	14.1	8.4	21.4	9.8	9.7	18.3	10.2	20.3	8.2	14	6.5	6.1	19.6	13.3	5	5.6	6.9	22.4	24.5	10.8	0	18.5	24.6	27.8	0	0	20.5	24.4	32.2	10.9	0	27.8	26.2	29.7	0	23.1
		ES-DM+MW	7.2	19.5	20.3	10.9	16.2	28.9	31.3	21.1	24.6	23.3	31	43.3	23.5	29.1	22.9	36.7	56.2	27.7	31.6	22	51.8	75.9	35.3	40.3	35.3	54.5	81.6	38.5	55.2	44.8	55.4	93.3	47.2	60	53.6	69.8	115.5	43.2	78.4
		ES-DSM+MW	4.2	8.4	4.2	3.2	6.2	5.8	3.9	10	5	9.8	9.1	5.1	10.3	6.3	3.2	10.6	4.5	4.6	12.2	0	11.8	7.1	0	26	0	6.9	3.81	0	30.2	0	9.7	0	0	40.2	14.9	28.7	0	0	48.9	0

## Sheet: Supplementary Fig. 3
	Supplementary Fig. 3a
	Concentration of E-Selectin (mg/mL)	0	0.1	0.2	0.5	1	2	3
	Size (nm)	172	183	203	245	260	232	407
		155	171	197	227	242	242	401
		165	175	190	226	245	269	371
	Supplementary Fig. 3b
	Concentration of E-Selectin (mg/mL)	0	0.1	0.2	0.5	1	2	3
	Potential (mV)	3.9	3.4	2.5	1.5	0.3	-1.3	-1.3
		3.9	3.5	2.6	1.6	0.1	-1.1	-1.9
		4	3.8	2.7	1.7	0.3	-1.1	-1.6

## Sheet: Supplementary Fig. 4
	Supplementary Fig. 4a
		Concentration (μg/mL)	0	100	200	400	600	800	1000
		1h	0.2437	0.2447	0.2727	0.3283	0.266	0.2569	0.2856
			0.2493	0.2445	0.348	0.2582	0.2613	0.2832	0.2846
			0.325	0.2992	0.2995	0.3205	0.2564	0.2898	0.2835
		2h	0.2437	0.2709	0.3103	0.2687	0.273	0.2717	0.2802
			0.2493	0.2733	0.2904	0.2704	0.2881	0.2761	0.2963
			0.325	0.2429	0.2862	0.2645	0.2535	0.2642	0.296
		4h	0.2437	0.2409	0.2569	0.3422	0.2657	0.3042	0.2624
			0.2493	0.2596	0.2434	0.2588	0.2611	0.2925	0.2717
			0.325	0.2703	0.2457	0.2475	0.2555	0.302	0.2654
		8h	0.2437	0.2956	0.2513	0.321	0.3008	0.2862	0.2795
			0.2493	0.2355	0.3084	0.2528	0.2596	0.292	0.2972
			0.325	0.2939	0.283	0.2918	0.2845	0.2921	0.2719
	Supplementary Fig. 4b
		Concentration (μg/mL)	6.25	12.5	25	31.25	37.5
		1h	0.3606	0.3099	0.3889	0.3531	0.3478
			0.3369	0.3087	0.3685	0.3024	0.3186
			0.3849	0.4528	0.4347	0.4589	0.3508
		2h	0.4489	0.3762	0.3131	0.4095	0.3184
			0.3253	0.3292	0.325	0.3299	0.3398
			0.3089	0.4023	0.3932	0.3058	0.3187
		4h	0.3156	0.3262	0.4075	0.317	0.3119
			0.4132	0.4316	0.3308	0.3292	0.35
			0.391	0.324	0.3476	0.4065	0.3667
		8h	0.3757	0.3438	0.3439	0.3502	0.3414
			0.3849	0.3572	0.326	0.337	0.3425
			0.3572	0.3584	0.3238	0.3941	0.3518
	Supplementary Fig. 4d
		LEU	LEU+DSM	LEU+ES-DSM
		36.9957	24.8517	33.3334
		35.145	36.0461	36.0114
		36.9356	31.5618	32.8178
	Supplementary Fig. 4e
		LEU	LEU+DSM	LEU+ES-DSM
		36.5573	37.1882	36.4127
		37.5554	34.91	36.5186
		38.1336	36.5782	36.8357

## Sheet: Supplementary Fig. 7
		Supplementary Fig. 7
		Concentration (μg/mL)	0	100	200	400	600	800	1000
		Hyperthermia (-)	2.019	1.974	1.964	1.921	1.908	1.82	1.813
			1.929	1.953	1.78	1.79	1.772	1.816	1.671
			1.799	1.735	1.79	1.742	1.739	1.758	1.69
		Hyperthermia (+)	1.899	2.004	2.3	1.861	1.923	1.828	1.822
			1.882	1.923	1.905	1.868	1.909	1.828	1.803
			2.099	2.186	2.03	1.877	2.025	2.006	1.967

[truncated: 14 more sheets: Supplementary Fig. 8, Supplementary Fig. 9, Supplementary Fig. 10, Supplementary Fig. 11, Supplementary Fig. 12, Supplementary Fig. 15, Supplementary Fig. 16, Supplementary Fig. 17, Supplementary Fig. 18 , Supplementary Fig. 20, Supplementary Fig. 21, Supplementary Fig. 22, Supplementary Fig. 23, Supplementary Fig. 24]
